# Supplementary material for: TNF-α/Stearate Induced H3K9/18 Histone Acetylation Amplifies IL-6 Expression in 3T3-L1 Mouse Adipocytes
Source: Int J Mol Sci. 2024 Jun 20;25(12):6776. doi: 10.3390/ijms25126776 (PMC11203872; doi:10.3390/ijms25126776)
Supplement: Supplementary file 1 [file ijms-25-06776-s001.zip]

Archive with 1 entries (1 files):
- ijms-3026151-supplementary.pdf
